# Supplementary material for: Ultrasensitive Simultaneous Detection of Multiple Rare Modified Nucleosides as Promising Biomarkers in Low-Put Breast Cancer DNA Samples for Clinical Multi-Dimensional Diagnosis
Source: Molecules. 2022 Oct 19;27(20):7041. doi: 10.3390/molecules27207041 (PMC9611537; doi:10.3390/molecules27207041)
Supplement: Supplementary file 1 [file molecules-27-07041-s001.zip]

Archive with 1 entries (1 files):
- molecules-1918480-supplementary.pdf
